# Supplementary material for: Simultaneous isolation of proximal and distal lung progenitor cells from individual mice using a 3D printed guide reduces proximal cell contamination of distal lung epithelial cell isolations
Source: Stem Cell Reports. 2022 Dec 1;17(12):2718–31. doi: 10.1016/j.stemcr.2022.11.002 (PMC9768627; doi:10.1016/j.stemcr.2022.11.002)
Supplement: Table S1. Composition of all buffers and solutions [file mmc2.xlsx]

## Sheet: Sheet1
Cell type / procedure	Medium	Component	Distributor (product #)	Final concentration
Distal progenitors	Distal dissociation solution	Dispase	Fisher Scientific Sweden (11553550)	50 caseinolytic units/ml
	Distal base medium	DMEM	Sigma-Aldrich (D5546)	-
		D(+)-glucose Anhydrous	Saveen & Werner (141341.1211)	3.6 mg/ml
		GlutaMAX	Fisher Scientific Sweden (13462629)	2% (v/v)
		Pen/Strep	Fisher Scientific Sweden (15140122)	100 U/ml, 100 µg/ml
		HEPES	Fisher Scientific Sweden (11464805)	10 mM
	Base/DNase	Distal base medium	Described above	-
		DNase I	Saveen & Werner (A3778)	0.04 mg/ml
			Specific lot contained 3441.4 U/mg
	Distal organoid culture medium	DMEM/F12	Fisher Scientific Sweden (11554546)	-
		GlutaMAX	Fisher Scientific Sweden (13462629)	1% (v/v)
		Pen/Strep	Fisher Scientific Sweden (15140122)	100 U/ml, 100 µg/ml
		Amphotericin B	Fisher Scientific Sweden (11520496)	1% (v/v)
		Insulin-Transferrin-Selenium (ITS)	Fisher Scientific Sweden (12097549)	1% (v/v)
		Cholera toxin	Sigma-Aldrich (C8052-.5MG)	0.1 µg/ml
		Murine EGF	PeproTech (315-09-100ug)	25 ng/ml
		BPE	Fisher Scientific Sweden (11568866)	30 µg/ml
		Retinoic acid (Freshly added)	Sigma-Aldrich (R2625-50MG)	0.01 µM
		Y-27632 (only first 48 hours)	Cayman Chemical Company (10005583)	10 µM
CCL206	CCL206 culture medium	DMEM/F12	Fisher Scientific Sweden (11554546)	-
		Pen/Strep	Fisher Scientific Sweden (15140122)	100 U/ml, 100 µg/ml
		FBS	Fisher Scientific Sweden (11573397)	10% (v/v)
Proximal progenitors	F12/AB	Ham’s F12	Fisher Scientific Sweden (15172529)	-
		Pen/Strep	Fisher Scientific Sweden (15140122)	100 U/ml, 100 µg/ml
		Amphotericin B	Fisher Scientific Sweden (11520496)	1% (v/v)
	F12/pronase	Ham’s F12/AB
		Pronase	Sigma Aldrich (P5147)	1.5 mg/ml
	Proximal progenitor expansion medium	Kerratinocyte-SFM with L-gluatmine	Fisher Scientific Sweden (11580526)	-
		Pen/Strep	Fisher Scientific Sweden (15140122)	100 U/ml, 100 µg/ml
		Murine EGF	PeproTech (315-09-100ug)	0.025 µg/ml
		Bovine Pituitary Extract (BPE)	Fisher Scientific Sweden (11568866)	0.03 mg/ml
		(-)-Isoproterenol hydrochloride	Sigma-Aldrich (I6504-100MG)	1 µM
		Y-27632	Cayman Chemical Company (10005583)	10 µM
		DAPT	Sigma-Aldrich (D5942-5MG)	5 µM
	Proximal B	DMEM/F12	Fisher Scientific Sweden (11554546)	-
		Pen/Strep	Fisher Scientific Sweden (15140122)	100 U/ml, 100 µg/ml
		Amphotericin B	Fisher Scientific Sweden (11520496)	1% (v/v)
		NaHCO3	Fisher Scientific Sweden (10308462)	0.03% (w/v)
		HEPES	Fisher Scientific Sweden (11464805)	15 mM
	Proximal progenitor proliferation medium	Proximal B	Described above	-
		L-Glutamine	Fisher Scientific Sweden (12569079)	1.5 mM
		ITS	Fisher Scientific Sweden (12097549)	1% (v/v)
		Cholera toxin	Sigma-Aldrich (C8052-.5MG)	0.1 µg/ml
		Murine EGF	PeproTech (315-09-100ug)	0.025 µg/ml
		BPE	Fisher Scientific Sweden (11568866)	0.03 mg/ml
		Y-27632	Cayman Chemical Company (10005583)	10 µM
		Retinoic acid (Freshly added)	Sigma-Aldrich (R2625-50MG)	0.05 µM
		FBS	Fisher Scientific Sweden (11573397)	5% (v/v)
	Proximal differentiation medium	Proximal B	Described above	-
		L-Glutamine	Fisher Scientific Sweden (12569079)	1.5 mM
		ITS	Fisher Scientific Sweden (12097549)	1X
		Cholera Toxin	Sigma-Aldrich (C8052-.5MG)	0.1 µg/ml
		Murine EGF	PeproTech (315-09-100ug)	0.025 µg/ml
		BPE	Fisher Scientific Sweden (11568866)	30 µg/ml
		Retinoic Acid (freshly added	Sigma-Aldrich (R2625-50MG)	0.05 µM
		BSA	Saveen & Werner (B2000-500)	0.1% (w/v)
	Proximal organoid medium	Proximal B	Described above	-
		ITS	Fisher Scientific Sweden (12097549)	1X
		Murine EGF	PeproTech (315-09-100ug)	0.025 µg/ml
		Cholera Toxin	Sigma-Aldrich (C8052-.5MG)	0.1 µg/ml
		BPE	Fisher Scientific Sweden (11568866)	30 µg/ml
		Retinoic Acid (freshly added)	Sigma-Aldrich (R2625-50MG)	0.01 µM
		FBS	Fisher Scientific Sweden (11573397)	0.05
Immunostaining	Antibody	prosurfactant protein C	Abcam (ab90716)	1:200 (IF)
	Antibody	E-cadherin	BD Biosciences (610181)	1:200 (IF)
	Antibody	Acetyl-α-Tubulin (Lys40) (D20G3) XP	Cell Signaling (5335S)	1:200 (IF)
	Antibody	Cytokeratin 5	Invitrogen (MA517057)	1:200 (IF)
	Stain	4',6-diamidino-2-fenylindoldihydroklorid (DAPI)	VWR International AB (A1001.0010)	5 µg/ml
	Stain	Alexa Fluor™ 488 Phalloidin	Fisher Scientific Sweden (A12379)	1:40 (IF)
